# Supplementary material for: Diaqua­bis­[5-(2-pyridyl­meth­yl)tetra­zol­ato-κ2 N 1,N 5]zinc(II)
Source: Acta Crystallogr Sect E Struct Rep Online. 2011 May 28;67(Pt 6):m803. doi: 10.1107/S1600536811019507 (PMC3120314; doi:10.1107/S1600536811019507)
Supplement: Supplementary file 2 [file e-67-0m803-Isup2.hkl]

# 
# h,k,l, Fc-squared, Fo-squared, sigma(Fo-squared) and status flag 
# 
data_I
_shelx_title ' N100607D in P21/c' 
_shelx_refln_list_code          4 
_shelx_F_calc_maximum      120.43 
_exptl_crystal_F_000       432.00 
_reflns_d_resolution_high  0.8406 
 
loop_ 
 _symmetry_equiv_pos_as_xyz 
 'x, y, z' 
 '-x, y+1/2, -z+1/2' 
 '-x, -y, -z' 
 'x, -y-1/2, z-1/2' 
 
_cell_length_a     6.6695 
_cell_length_b    13.8949 
_cell_length_c    10.8718 
_cell_angle_alpha  90.000 
_cell_angle_beta  127.055 
_cell_angle_gamma  90.000 
 
_shelx_F_squared_multiplier     1.000 
 
loop_ 
 _refln_index_h 
 _refln_index_k 
 _refln_index_l 
 _refln_F_squared_calc 
 _refln_F_squared_meas 
 _refln_F_squared_sigma 
 _refln_observed_status 
   1   0   0     2010.82     1917.21     19.40 o 
   2   0   0      741.34      772.19     11.76 o 
   3   0   0     4740.49     4880.45     67.00 o 
   4   0   0      714.13      732.17      9.86 o 
   5   0   0        7.28        3.79      2.12 o 
   6   0   0     1330.56     1361.15     24.43 o 
   1   1   0       59.21       59.73      0.94 o 
   2   1   0       33.12       47.59      0.93 o 
   3   1   0      113.43      111.63      2.12 o 
   4   1   0      186.99      199.57      3.38 o 
   5   1   0      136.96      136.93      5.31 o 
   6   1   0       18.84       20.74      3.72 o 
   1   2   0      163.86      109.51      2.18 o 
   2   2   0     1103.15     1068.58      8.32 o 
   3   2   0      243.84      211.24      4.01 o 
   4   2   0      439.44      446.76     10.45 o 
   5   2   0      740.58      729.25      8.86 o 
   6   2   0      851.06      848.97     17.83 o 
   1   3   0      248.77      234.65      1.91 o 
   2   3   0      446.60      453.68      3.59 o 
   3   3   0       23.96       31.72      1.20 o 
   4   3   0       70.16       72.64      2.17 o 
   5   3   0        8.80        8.20      1.41 o 
   6   3   0        9.38        9.73      2.20 o 
   0   4   0       21.77       22.31      0.76 o 
   1   4   0     3229.66     3348.04     28.67 o 
   2   4   0     2593.18     2602.45     18.37 o 
   3   4   0     2379.96     2354.99     26.50 o 
   4   4   0     1738.04     1746.24     21.73 o 
   5   4   0     2656.06     2659.03     48.68 o 
   6   4   0      278.02      277.00      5.02 o 
   1   5   0       18.40       19.37      0.58 o 
   2   5   0        2.35        1.92      0.45 o 
   3   5   0       40.12       43.19      1.08 o 
   4   5   0      136.49      136.34      2.42 o 
   5   5   0       24.52       21.02      1.68 o 
   6   5   0       35.99       33.37      2.95 o 
   0   6   0      701.72      641.08     26.02 o 
   1   6   0     2232.26     2215.43     47.33 o 
   2   6   0      347.02      270.24      9.18 o 
   3   6   0     3192.95     3238.00     61.83 o 
   4   6   0      248.06      259.52      5.66 o 
   5   6   0     1320.12     1321.88     72.38 o 
   1   7   0       90.71      107.18      1.77 o 
   2   7   0       31.28       38.47      1.62 o 
   3   7   0      393.16      410.80     16.86 o 
   4   7   0      205.43      200.33      7.12 o 
   5   7   0       42.37       45.78      3.72 o 
   0   8   0     2415.73     2374.66     35.51 o 
   1   8   0     3079.13     2982.90     42.34 o 
   2   8   0     1062.78     1043.00     25.98 o 
   3   8   0     1069.04     1101.91     33.62 o 
   4   8   0      133.26      136.42      3.06 o 
   5   8   0      940.97      943.81     64.95 o 
   1   9   0       74.84       78.84      1.67 o 
   2   9   0        2.73        1.91      0.65 o 
   3   9   0      155.38      156.01      2.77 o 
   4   9   0       57.84       56.01      2.21 o 
   5   9   0       45.26       45.68      4.25 o 
   0  10   0     5807.88     5686.04     82.55 o 
   1  10   0      774.14      736.26     13.45 o 
   2  10   0      370.89      385.04      9.20 o 
   3  10   0      466.26      470.03     20.72 o 
   4  10   0      229.97      244.73     15.25 o 
   5  10   0      145.62      154.02      6.22 o 
   1  11   0        5.18        6.67      1.34 o 
   2  11   0        2.90        5.41      0.84 o 
   3  11   0       46.63       42.83      1.61 o 
   4  11   0       63.66       52.60      2.87 o 
   0  12   0     2797.75     2865.55     44.16 o 
   1  12   0      239.88      229.88      4.66 o 
   2  12   0     1261.89     1256.15     20.42 o 
   3  12   0      426.75      427.82     11.25 o 
   4  12   0      286.45      302.20     27.77 o 
   1  13   0     1071.89     1086.74     30.50 o 
   2  13   0        0.90       -0.30      1.39 o 
   3  13   0        3.58        2.62      1.77 o 
   0  14   0      694.36      660.70     13.81 o 
   1  14   0       28.99       31.05      2.35 o 
   2  14   0      374.78      419.00     23.52 o 
   3  14   0      568.18      546.64     37.56 o 
   1  15   0        9.14        6.45      1.82 o 
   2  15   0       67.88       74.70      8.19 o 
   0  16   0      458.91      445.52     11.38 o 
   1  16   0      224.31      220.90      6.75 o 
  -6   1   1      545.45      551.64      9.18 o 
  -5   1   1      666.73      682.82      7.86 o 
  -4   1   1       33.65       29.94      1.26 o 
  -2   1   1      626.42      667.91      5.37 o 
   0   1   1     2840.54     2952.05     43.25 o 
   1   1   1     6204.24     6194.10     45.28 o 
   2   1   1     7074.53     7311.87     52.56 o 
   3   1   1      388.13      347.71      4.47 o 
   4   1   1      429.95      428.42      6.76 o 
   5   1   1      239.38      246.79      5.31 o 
  -6   2   1       66.90       67.55      2.67 o 
  -5   2   1       18.49       15.04      1.54 o 
  -4   2   1      256.65      269.82      3.78 o 
  -3   2   1      498.28      577.20      5.08 o 
  -2   2   1      410.40      420.25      4.42 o 
  -1   2   1      963.12      955.60     20.87 o 
   0   2   1     2232.45     2325.32     31.67 o 
   1   2   1      129.79      140.07      1.84 o 
   2   2   1      300.48      330.46      3.39 o 
   3   2   1      544.34      529.81      5.82 o 
   4   2   1      159.30      162.31      3.21 o 
   5   2   1      109.15      103.61      5.31 o 
  -6   3   1      333.67      307.78     13.56 o 
  -5   3   1      965.94      960.86     17.89 o 
  -4   3   1     1341.25     1286.82     10.52 o 
  -3   3   1     1173.77     1107.42      7.81 o 
  -2   3   1     3328.36     3252.67     20.89 o 
   0   3   1      137.52      166.41      2.09 o 
   1   3   1      110.33       90.78      1.26 o 
   2   3   1     3742.09     3892.71     42.23 o 
   3   3   1     1749.01     1704.85     21.97 o 
   4   3   1      833.23      849.68     18.86 o 
   5   3   1      898.91      916.75     16.39 o 
  -6   4   1       17.91       14.84      1.79 o 
  -5   4   1      155.93      150.08      3.11 o 
  -4   4   1       23.73       26.64      1.17 o 
  -3   4   1       53.12       50.97      1.02 o 
  -2   4   1      199.11      187.24      1.93 o 
  -1   4   1      933.87      927.60      9.91 o 
   0   4   1     4107.67     4303.95     50.26 o 
   1   4   1       92.68       73.58      1.68 o 
   2   4   1        0.72        1.17      0.44 o 
   3   4   1      505.72      504.59      7.63 o 
   4   4   1       10.23       11.99      1.31 o 
   5   4   1        3.06        3.14      1.37 o 
  -6   5   1      767.05      778.79     21.93 o 
  -5   5   1       88.80       91.37      2.50 o 
  -4   5   1     3929.69     3895.14     56.44 o 
  -3   5   1     6089.42     6185.15     65.74 o 
  -2   5   1     1836.87     1838.38     15.58 o 
  -1   5   1     1900.97     1895.85     20.36 o 
   0   5   1     1457.30     1429.72     19.01 o 
   1   5   1      271.95      422.86      8.92 o 
   2   5   1     1586.99     1639.53     31.59 o 
   3   5   1     2123.48     2093.30     44.57 o 
   4   5   1      834.53      850.70     14.45 o 
   5   5   1     1305.17     1270.70     20.96 o 
  -6   6   1       54.96       49.80      4.78 o 
  -5   6   1       11.07       10.18      1.77 o 
  -4   6   1      152.27      149.17      5.44 o 
  -3   6   1        1.01        4.10      0.53 o 
  -2   6   1      109.39       96.81      1.87 o 
  -1   6   1       10.43       12.72      0.74 o 
   0   6   1     1343.61     1395.47     14.41 o 
   1   6   1       87.05       89.41      2.07 o 
   2   6   1      120.68      121.81      1.83 o 
   3   6   1      210.74      222.13      4.44 o 
   4   6   1      543.15      523.47     11.66 o 
   5   6   1        3.41        6.21      1.92 o 
  -5   7   1        5.39        5.46      1.60 o 
  -4   7   1     1816.26     1848.10     51.90 o 
  -3   7   1     2401.70     2487.06     45.34 o 
  -2   7   1     1687.37     1618.42     16.38 o 
  -1   7   1     2134.14     2094.93     17.92 o 
   0   7   1     3301.07     3400.55     55.59 o 
   1   7   1       14.13       11.88      1.22 o 
   2   7   1     1659.67     1687.06     44.52 o 
   3   7   1     2377.49     2375.71     66.33 o 
   4   7   1      101.26      107.85      4.48 o 
   5   7   1      169.61      171.93      6.98 o 
  -5   8   1      182.22      167.15     10.09 o 
  -4   8   1      468.83      445.21     12.77 o 
  -3   8   1       98.97      112.46      2.26 o 
  -2   8   1        0.62        1.02      0.58 o 
  -1   8   1        3.81        5.17      1.58 o 
   0   8   1       21.78       23.15      0.77 o 
   1   8   1      185.26      173.41      3.18 o 
   2   8   1      158.22      175.01      5.98 o 
   3   8   1        2.66        2.91      0.84 o 
   4   8   1        2.96        2.26      1.53 o 
   5   8   1       28.93       37.18      4.10 o 
  -5   9   1       32.55       34.18      2.46 o 
  -4   9   1       23.26       29.60      1.69 o 
  -3   9   1      394.62      391.46     11.10 o 
  -2   9   1      239.87      225.76      7.85 o 
  -1   9   1      769.43      713.69      7.63 o 
   0   9   1     2892.07     3006.62     22.03 o 
   1   9   1     2728.79     2706.58     76.03 o 
   2   9   1     1913.90     1969.09     76.55 o 
   3   9   1     1132.94     1186.78     45.32 o 
   4   9   1      763.70      788.50     54.48 o 
  -5  10   1        1.28        2.20      1.61 o 
  -4  10   1      228.26      201.83      7.41 o 
  -3  10   1        0.34        1.46      0.82 o 
  -2  10   1       51.11       57.19      1.67 o 
  -1  10   1      927.83      930.00      9.04 o 
   0  10   1       12.74       11.22      1.38 o 
   1  10   1      146.96      152.39      3.91 o 
   2  10   1        0.31       -0.14      0.75 o 
   3  10   1        9.84       11.82      1.34 o 
   4  10   1       15.67       14.80      2.03 o 
  -4  11   1      653.15      667.55     30.66 o 
  -3  11   1      943.93      899.06     27.38 o 
  -2  11   1      499.02      523.49      5.95 o 
  -1  11   1     2909.45     2967.83     45.07 o 
   0  11   1      535.17      521.14     14.95 o 
   1  11   1      848.02      823.69     49.32 o 
   2  11   1     1772.90     1718.07     75.00 o 
   3  11   1        5.46        6.56      1.31 o 
   4  11   1       40.13       36.61      2.88 o 
  -4  12   1        0.76        3.31      1.49 o 
  -3  12   1       17.80       16.25      1.22 o 
  -2  12   1       79.73       93.77      3.41 o 
  -1  12   1        8.96       13.39      3.57 o 
   0  12   1        5.75        8.55      1.55 o 
   1  12   1       90.88       80.58      6.07 o 
   2  12   1       10.29       14.60      2.05 o 
   3  12   1       39.63       39.95      4.86 o 
  -4  13   1      180.41      178.60      7.28 o 
  -3  13   1      680.74      635.10     28.12 o 
  -2  13   1      321.17      338.50      6.10 o 
  -1  13   1     1203.58     1207.11     19.95 o 
   0  13   1       76.50       85.51      3.06 o 
   1  13   1      271.60      283.33     18.82 o 
   2  13   1     1150.70     1084.73     78.53 o 
   3  13   1      301.63      350.80     22.99 o 
  -3  14   1        0.04       -0.02      1.77 o 
  -2  14   1       39.96       41.76      2.63 o 
  -1  14   1        0.90        1.59      1.61 o 
   0  14   1        7.69        6.60      1.72 o 
   1  14   1      125.71      134.19      6.90 o 
   2  14   1      131.84      118.86      6.60 o 
  -2  15   1      261.44      252.72      8.42 o 
  -1  15   1      159.07      151.29      4.29 o 
   0  15   1      457.29      469.26     10.32 o 
   1  15   1      186.67      196.47     17.37 o 
   2  15   1      142.93      143.17      7.59 o 
  -1  16   1       31.12       37.01      2.84 o 
   0  16   1       49.14       40.43      2.79 o 
   1  16   1      152.43      159.87      7.89 o 
  -6   0   2     1586.73     1569.53     19.22 o 
  -5   0   2      389.61      354.68      6.11 o 
  -4   0   2     1592.49     1594.26     17.75 o 
  -3   0   2      227.55      166.49      2.87 o 
  -2   0   2     3971.67     4029.79    109.10 o 
  -1   0   2     1163.71     1129.29     16.69 o 
   0   0   2      916.94      893.32     14.11 o 
   2   0   2      137.97      124.89      4.10 o 
   3   0   2      725.74      733.99     13.96 o 
   4   0   2      213.13      255.54      7.59 o 
   5   0   2      337.28      321.70      9.26 o 
  -6   1   2      100.62       88.84      3.78 o 
  -5   1   2      642.51      616.48      6.27 o 
  -4   1   2      399.21      395.78      4.17 o 
  -3   1   2     1174.73     1330.14     12.20 o 
  -2   1   2     1267.81     1198.92     10.01 o 
  -1   1   2      618.67      675.01     12.29 o 
   0   1   2     1850.92     1858.63     30.99 o 
   1   1   2       26.89       36.35      1.56 o 
   2   1   2        6.44        5.61      0.91 o 
   3   1   2      181.58      173.71      3.81 o 
   4   1   2       14.17       10.68      1.59 o 
   5   1   2       10.00       14.26      3.19 o 
  -6   2   2      485.31      489.50      6.57 o 
  -5   2   2      837.92      802.71     16.31 o 
  -4   2   2     3618.55     3567.58     23.29 o 
  -3   2   2     1427.39     1346.49      9.21 o 
  -2   2   2       31.55       34.37      8.60 o 
  -1   2   2    14094.98    13912.33    124.26 o 
   0   2   2    10094.68    10225.83    197.23 o 
   1   2   2     5979.92     6004.29     43.02 o 
   2   2   2     2504.83     2567.06     21.62 o 
   3   2   2     2765.58     2810.67     30.58 o 
   4   2   2      535.93      546.80      8.42 o 
   5   2   2      518.88      528.26     10.02 o 
  -6   3   2       11.66       13.44      1.50 o 
  -5   3   2        7.23       10.71      1.25 o 
  -4   3   2      308.93      299.46      3.29 o 
  -3   3   2      367.79      445.70      4.16 o 
  -2   3   2        9.64        6.25      0.33 o 
  -1   3   2        1.60        6.50      0.38 o 
   0   3   2      314.73      302.55      2.90 o 
   1   3   2      118.95      143.15      1.85 o 
   2   3   2       27.13       32.84      1.09 o 
   3   3   2       53.20       53.62      1.62 o 
   4   3   2      266.58      276.72      5.47 o 
   5   3   2       83.57       86.14      3.59 o 
  -6   4   2       76.79       82.71      4.25 o 
  -5   4   2      724.66      717.58     12.87 o 
  -4   4   2     2020.37     2033.95     15.51 o 
  -3   4   2      482.07      420.02      6.16 o 
  -2   4   2     5024.11     4951.71     38.05 o 
  -1   4   2     2949.42     2857.63     23.06 o 
   0   4   2        8.31       20.09      0.66 o 
   1   4   2      341.82      292.50      4.48 o 
   3   4   2       37.67       35.55      1.35 o 
   4   4   2     1297.34     1317.13     27.82 o 
   5   4   2     1148.68     1132.42     30.27 o 
  -6   5   2       70.95       77.22      4.86 o 
  -5   5   2       33.47       29.29      2.18 o 
  -4   5   2      116.89      125.94      2.02 o 
  -3   5   2      186.18      193.55      1.94 o 
  -2   5   2       55.75       72.91      1.19 o 
  -1   5   2      630.55      688.02      6.45 o 
   0   5   2      923.86      947.05      8.65 o 
   1   5   2      264.21      239.80      4.40 o 
   2   5   2       61.28       66.33      1.88 o 
   3   5   2       33.94       34.17      1.20 o 
   4   5   2      118.04      111.16      3.30 o 
   5   5   2       66.21       67.39      7.74 o 
  -6   6   2      242.27      270.04     17.83 o 
  -5   6   2     1555.37     1558.55     51.67 o 
  -4   6   2     2413.43     2465.85     35.16 o 
  -3   6   2      905.01      866.69      6.28 o 
  -1   6   2     2704.70     2747.13     23.21 o 
   0   6   2      502.94      481.75      5.85 o 
   1   6   2     1421.36     1368.61     27.07 o 
   2   6   2     1726.69     1716.12     51.22 o 
   3   6   2      199.94      212.30      6.89 o 
   4   6   2     2717.17     2851.45     63.23 o 
   5   6   2      658.83      683.91     15.33 o 
  -6   7   2        2.02        3.11      1.72 o 
  -5   7   2        2.97        5.78      1.49 o 
  -4   7   2      107.23      119.27      2.75 o 
  -3   7   2        1.87        1.82      0.62 o 
  -2   7   2       62.14       62.55      1.40 o 
  -1   7   2      143.58      146.55      2.26 o 
   0   7   2        7.76        8.67      0.61 o 
   1   7   2       16.02       14.82      0.69 o 
   2   7   2        8.13        7.22      1.04 o 
   3   7   2      211.02      216.42      6.00 o 
   4   7   2       70.20       73.30      7.06 o 
  -6   8   2      281.90      282.51     19.12 o 
  -5   8   2      305.17      300.75     17.45 o 
  -4   8   2      423.05      428.71      9.27 o 
  -3   8   2      120.12       98.07      1.88 o 
  -2   8   2      318.50      331.31      5.31 o 
   0   8   2     3298.23     3325.16     60.28 o 
   1   8   2     1843.56     1899.13     52.36 o 
   2   8   2     1720.89     1767.66     68.42 o 
   3   8   2      553.90      574.45     31.70 o 
   4   8   2      920.85      987.43     70.86 o 
  -5   9   2       13.24       12.75      1.81 o 
  -4   9   2       65.20       66.39      2.06 o 
  -3   9   2      117.17      120.94      3.66 o 
  -2   9   2        0.10        0.77      0.75 o 
  -1   9   2        3.84        6.90      0.91 o 
   0   9   2       11.54        9.43      0.81 o 
   1   9   2        1.86        5.16      0.92 o 
   2   9   2       41.16       39.63      1.70 o 
   3   9   2        3.84        3.61      1.39 o 
   4   9   2       50.33       41.08      3.05 o 
  -5  10   2      405.44      403.84     28.15 o 
  -4  10   2      880.13      875.01     20.79 o 
  -3  10   2      295.72      284.47      3.47 o 
  -2  10   2      228.47      224.50      3.31 o 
  -1  10   2     1679.92     1576.89     18.95 o 
   0  10   2      900.90      865.68     34.98 o 
   1  10   2     3262.02     3290.48    129.04 o 
   2  10   2     1645.34     1760.05     88.03 o 
   3  10   2      360.30      372.11     16.91 o 
   4  10   2      177.22      185.24     11.91 o 
  -5  11   2      124.73      133.15     11.38 o 
  -4  11   2        0.09        1.73      1.45 o 
  -3  11   2      167.99      153.22      3.47 o 
  -2  11   2        7.29        9.04      1.09 o 
  -1  11   2      336.54      354.04      5.78 o 
   0  11   2      180.91      175.17      4.32 o 
   1  11   2       35.68       40.10      3.26 o 
   2  11   2       60.02       57.31      2.17 o 
   3  11   2        0.35        2.40      1.44 o 
  -4  12   2     2057.91     1987.03     67.15 o 
  -3  12   2      285.85      285.15      8.21 o 
  -2  12   2      111.01      123.98      3.79 o 
  -1  12   2     2478.28     2469.02     39.45 o 
   0  12   2       64.03       59.92      2.51 o 
   1  12   2      555.46      509.11     32.93 o 
   2  12   2      222.73      269.06     14.80 o 
   3  12   2      407.22      431.63     49.77 o 
  -4  13   2       46.57       45.87      2.20 o 
  -3  13   2      126.60      116.31      4.60 o 
  -2  13   2       55.84       60.65      2.90 o 
  -1  13   2       63.54       63.81      2.78 o 
   0  13   2       48.72       47.09      2.46 o 
   1  13   2       37.37       29.60      4.48 o 
   2  13   2       73.47       74.80      8.80 o 
   3  13   2        9.13        5.42      1.98 o 
  -3  14   2      992.24      995.59     64.19 o 
  -2  14   2      444.23      468.42      7.83 o 
  -1  14   2      641.60      619.26      9.33 o 
   0  14   2      410.13      415.58     12.52 o 
   1  14   2      587.82      582.09     29.59 o 
   2  14   2       69.96       79.17     12.90 o 
  -3  15   2        2.73        0.80      1.42 o 
  -2  15   2       78.94       79.48      3.49 o 
  -1  15   2      221.48      212.48      5.09 o 
   0  15   2      104.65      108.72      3.80 o 
   1  15   2        9.03       13.10      3.19 o 
  -1  16   2      414.95      412.59     11.08 o 
   0  16   2      306.30      307.03     17.30 o 
  -7   1   3      178.93      163.22      3.95 o 
  -6   1   3     1614.85     1582.61     13.43 o 
  -5   1   3     1820.88     1765.39     14.12 o 
  -4   1   3      486.33      471.14      4.58 o 
  -3   1   3       11.62        6.56      0.54 o 
  -2   1   3    14502.28    14783.97    164.60 o 
  -1   1   3     2838.91     2982.53     78.58 o 
   0   1   3      631.57      584.04     11.52 o 
   1   1   3     6763.81     6943.47    163.58 o 
   3   1   3     1083.83     1106.01     15.40 o 
   4   1   3     1732.53     1729.94     20.98 o 
   5   1   3       43.88       48.68      3.15 o 
  -7   2   3       10.50        7.33      2.51 o 
  -6   2   3        5.57        6.32      1.35 o 
  -5   2   3      197.35      199.65      3.47 o 
  -4   2   3      113.74      118.23      1.90 o 
  -3   2   3      257.17      294.41      3.89 o 
  -1   2   3      237.39      232.21      4.95 o 
   0   2   3       37.24       36.44      1.14 o 
   1   2   3       88.58       98.88      2.04 o 
   2   2   3       26.84       29.15      1.72 o 
   3   2   3       37.22       40.05      2.31 o 
   4   2   3        2.09        3.03      1.50 o 
   5   2   3       29.31       24.58      3.57 o 
  -7   3   3      685.33      701.85     39.07 o 
  -6   3   3       17.86       24.59      1.62 o 
  -5   3   3      233.65      221.80      5.42 o 
  -4   3   3     3192.84     3233.79     24.64 o 
  -3   3   3     2296.06     2291.67     16.71 o 
  -2   3   3     4974.41     5079.93     86.16 o 
  -1   3   3    10853.91    10539.68     77.52 o 
   0   3   3     2993.72     2887.95     24.87 o 
   1   3   3      774.65      716.65     10.72 o 
   2   3   3     1329.20     1351.54     21.98 o 
   3   3   3     1111.00     1147.76     17.83 o 
   4   3   3      486.35      472.45      8.05 o 
  -7   4   3      243.53      263.71     13.20 o 
  -6   4   3        0.27        0.23      1.39 o 
  -5   4   3        9.04       11.83      1.15 o 
  -4   4   3       14.25       19.38      0.85 o 
  -3   4   3       17.30       21.95      0.64 o 
  -2   4   3      320.73      302.03      3.92 o 
  -1   4   3       34.45       32.18      0.90 o 
   0   4   3      237.13      297.35      3.61 o 
   1   4   3       10.72       15.26      0.96 o 
   2   4   3      160.74      164.97      2.53 o 
   3   4   3      319.51      326.09      5.01 o 
   4   4   3       38.75       35.28      2.52 o 
  -6   5   3       43.96       51.78      2.72 o 
  -5   5   3     1152.05     1094.08     37.56 o 
  -4   5   3      475.11      445.56      5.90 o 
  -3   5   3     2964.98     3085.57     21.47 o 
  -2   5   3     5792.60     5739.94     54.56 o 
  -1   5   3     7211.78     7408.38     66.28 o 
   0   5   3        7.18       18.51      0.77 o 
   1   5   3      517.57      472.58      7.11 o 
   2   5   3      104.60      113.52      2.41 o 
   3   5   3      714.57      727.07     18.22 o 
   4   5   3      282.13      307.47      9.97 o 
  -6   6   3      146.14      143.75      4.15 o 
  -5   6   3        7.23        7.06      1.45 o 
  -4   6   3      119.32      116.75      2.29 o 
  -3   6   3      115.17      127.11      3.08 o 
  -2   6   3       19.85       21.30      1.35 o 
  -1   6   3      629.55      659.43      9.35 o 
   0   6   3      287.27      309.18      9.57 o 
   1   6   3       32.97       24.69      0.85 o 
   2   6   3      373.17      371.37     10.78 o 
   3   6   3      224.48      212.91      5.13 o 
   4   6   3      121.77      115.30      4.99 o 
  -6   7   3       36.01       39.98      5.69 o 
  -5   7   3      383.40      387.87     10.02 o 
  -4   7   3      185.99      174.03      2.96 o 
  -3   7   3     2206.17     2246.50     16.84 o 
  -2   7   3      597.07      590.92      7.48 o 
  -1   7   3     2159.48     2235.25     27.75 o 
   0   7   3     1306.44     1285.89     29.36 o 
   1   7   3     1946.98     2045.01     69.34 o 
   2   7   3       76.71       87.11      6.37 o 
   3   7   3     2413.69     2446.13     92.80 o 
   4   7   3      991.68     1047.12     25.45 o 
  -6   8   3       65.41       70.36      4.02 o 
  -5   8   3      134.27      129.43      3.67 o 
  -4   8   3       14.29       12.89      1.16 o 
  -3   8   3        8.81        9.40      0.80 o 
  -2   8   3       37.78       37.30      1.57 o 
  -1   8   3      859.50      895.94     10.74 o 
   0   8   3      186.34      182.01      7.88 o 
   1   8   3        0.93        3.11      0.72 o 
   2   8   3       38.64       41.35      1.58 o 
   3   8   3        2.31        3.94      1.32 o 
   4   8   3        2.88       -0.88      1.90 o 
  -6   9   3      572.65      608.84     23.22 o 
  -5   9   3      880.66      859.70     50.53 o 
  -4   9   3      695.68      711.85      8.66 o 
  -3   9   3      750.05      736.66      6.65 o 
  -2   9   3     1408.97     1401.99     12.93 o 
  -1   9   3      742.25      698.01     13.91 o 
   0   9   3      961.42      996.37     38.57 o 
   1   9   3     2270.99     2285.66     99.83 o 
   2   9   3     1103.39     1107.06     55.88 o 
   3   9   3      775.54      801.39     40.12 o 
  -5  10   3      256.86      241.60     12.29 o 
  -4  10   3      358.27      351.06      4.91 o 
  -3  10   3       58.32       64.96      1.68 o 
  -2  10   3      568.77      558.68      6.41 o 
  -1  10   3       38.16       30.78      1.39 o 
   0  10   3      184.00      180.38     10.43 o 
   1  10   3       46.97       38.45      1.73 o 
   2  10   3        3.39        7.39      1.31 o 
   3  10   3       68.38       70.79      5.45 o 
  -5  11   3      642.85      643.25     12.29 o 
  -4  11   3      605.09      591.05      7.14 o 
  -3  11   3        8.45       13.64      3.00 o 
  -2  11   3     1782.93     1783.59     18.68 o 
  -1  11   3       16.39       14.33      1.18 o 
   0  11   3      392.43      415.13     30.20 o 
   1  11   3     1393.96     1389.16    122.84 o 
   2  11   3      940.04     1038.69    135.81 o 
   3  11   3      470.80      506.06     36.48 o 
  -5  12   3       60.11       59.24      5.24 o 
  -4  12   3       39.16       33.31      1.91 o 
  -3  12   3        2.91        8.99      1.66 o 
  -2  12   3      281.14      289.44      5.36 o 
  -1  12   3      262.24      247.64      4.86 o 
   0  12   3       46.79       61.39      3.79 o 
   1  12   3       18.46       25.20      4.86 o 
   2  12   3       88.41       87.87     11.08 o 
  -4  13   3     1215.67     1274.47     56.07 o 
  -3  13   3      317.12      314.84      5.97 o 
  -2  13   3     2058.88     2034.28     23.28 o 
  -1  13   3      318.37      323.56      8.88 o 
   0  13   3      659.26      682.10     46.89 o 
   1  13   3      226.46      215.13     18.82 o 
   2  13   3      153.20      193.43     21.17 o 
  -4  14   3       13.18        8.80      1.88 o 
  -3  14   3      267.04      243.89      4.87 o 
  -2  14   3       21.58       20.25      2.09 o 
  -1  14   3        5.69        7.28      1.75 o 
   0  14   3      376.83      349.60     10.24 o 
   1  14   3      248.92      247.61     23.90 o 
  -3  15   3      275.58      271.91      4.88 o 
  -2  15   3     1450.04     1434.29     25.64 o 
  -1  15   3      673.21      671.38     25.95 o 
   0  15   3      352.58      344.61     10.32 o 
   1  15   3      555.66      523.08     57.81 o 
  -1  16   3       42.62       42.91      3.11 o 
  -7   0   4      224.30      197.59      4.92 o 
  -6   0   4      598.26      575.09      8.59 o 
  -5   0   4     4712.98     4622.69     47.37 o 
  -4   0   4     1173.41     1154.62     13.14 o 
  -3   0   4     2606.11     2524.24     25.85 o 
  -2   0   4       10.88        8.84      0.75 o 
  -1   0   4       18.48       19.12      1.67 o 
   1   0   4     1705.59     1628.38     26.40 o 
   2   0   4     3880.13     3994.84     60.55 o 
   3   0   4     2958.09     2940.67     46.59 o 
   4   0   4      674.00      705.61     15.63 o 
  -7   1   4       38.82       38.30      1.87 o 
  -6   1   4       45.92       43.85      1.65 o 
  -5   1   4        1.37        2.89      1.10 o 
  -4   1   4      156.47      155.48      2.15 o 
  -2   1   4      118.49      126.89      3.13 o 
  -1   1   4      849.36      913.25     10.68 o 
   0   1   4       38.98       38.80      1.55 o 
   1   1   4       53.13       52.51      2.09 o 
   2   1   4      123.42      130.20      3.54 o 
   3   1   4       16.45       15.50      1.97 o 
   4   1   4        0.41       -1.21      3.11 o 
  -7   2   4      477.37      492.78      6.61 o 
  -6   2   4      200.70      192.32      3.85 o 
  -5   2   4     1397.16     1373.39     11.25 o 
  -4   2   4     1611.98     1628.43     17.72 o 
  -3   2   4     2165.77     2096.42     17.63 o 
  -2   2   4       41.89       46.76      2.57 o 
  -1   2   4        8.96       12.38      1.52 o 
   0   2   4     3078.78     2959.66     67.21 o 
   2   2   4      421.06      419.25      6.97 o 
   3   2   4      417.56      414.89      7.35 o 
   4   2   4      345.91      358.15      8.88 o 
  -7   3   4        0.26        2.06      1.71 o 
  -6   3   4      573.69      564.43      6.70 o 
  -5   3   4      492.87      497.10      5.34 o 
  -4   3   4        3.67        2.26      0.45 o 
  -3   3   4      155.39      171.19      2.53 o 
  -2   3   4      158.72      155.18      1.59 o 
  -1   3   4      356.97      384.42      5.05 o 
   0   3   4      346.68      386.08      4.73 o 
   1   3   4      223.98      221.13      3.56 o 
   2   3   4       84.44       76.92      2.73 o 
   3   3   4      271.04      272.13      5.79 o 
   4   3   4       19.90       23.04      2.25 o 
  -7   4   4       68.25       78.59      3.46 o 
  -6   4   4      479.85      499.82      7.97 o 
  -5   4   4     1252.95     1246.01     21.54 o 
  -4   4   4     1484.06     1538.86     15.18 o 
  -3   4   4     2713.20     2668.20     40.31 o 
  -2   4   4     6099.19     6209.60     98.23 o 
  -1   4   4     6512.91     6401.48     47.26 o 
   0   4   4     4640.20     4664.95     73.36 o 
   1   4   4     1964.54     1839.28     46.81 o 
   2   4   4      297.45      300.05      4.69 o 
   3   4   4      377.81      373.70      7.06 o 
   4   4   4       58.11       59.50      3.32 o 
  -7   5   4       12.34       16.21      2.15 o 
  -6   5   4       90.27       88.85      3.24 o 
  -5   5   4       48.59       51.91      2.29 o 
  -4   5   4      231.39      249.56      2.77 o 
  -3   5   4       10.68       13.29      0.59 o 
  -2   5   4      180.57      167.77      3.38 o 
  -1   5   4      154.24      167.94      2.93 o 
   0   5   4      386.84      394.49      7.69 o 
   1   5   4       38.97       48.47      4.59 o 
   2   5   4      169.92      167.75      6.56 o 
   3   5   4      138.84      135.30      3.34 o 
   4   5   4       35.86       36.77      2.78 o 
  -7   6   4       57.51       70.11      3.46 o 
  -6   6   4      874.93      866.27     16.24 o 
  -5   6   4      417.10      418.20      6.74 o 
  -4   6   4       12.56       19.17      1.16 o 
  -3   6   4      610.43      612.31     10.16 o 
  -2   6   4     2195.57     2185.66     31.17 o 
  -1   6   4      225.69      164.87      2.17 o 
   1   6   4     1932.39     1934.04     59.14 o 
   2   6   4        8.10       11.07      1.12 o 
   3   6   4      697.56      716.50     13.12 o 
   4   6   4      160.03      165.37      4.84 o 
  -6   7   4       28.67       33.62      4.63 o 
  -5   7   4      278.21      259.85      6.37 o 
  -4   7   4        7.47        8.22      1.11 o 
  -3   7   4      223.79      211.40      4.60 o 
  -2   7   4       57.05       56.82      2.77 o 
  -1   7   4      699.43      679.45     18.24 o 
   0   7   4      476.85      530.55     15.05 o 
   1   7   4      176.09      168.50      6.40 o 
   2   7   4        0.03        1.46      0.94 o 
   3   7   4       86.59       82.60      2.42 o 
  -6   8   4      965.55     1002.39     18.06 o 
  -5   8   4     1677.53     1699.27     19.79 o 
  -4   8   4      843.99      830.64     12.80 o 
  -3   8   4     1448.65     1455.25     23.82 o 
  -2   8   4     1957.22     2026.52     47.49 o 
  -1   8   4       69.06       46.19      1.54 o 
   0   8   4     1514.32     1582.22     55.11 o 
   1   8   4     2897.15     2887.60    125.17 o 
   2   8   4      251.07      267.23     12.31 o 
   3   8   4      441.96      444.36     19.66 o 
  -6   9   4       13.76       10.98      2.04 o 
  -5   9   4       72.61       73.73      2.87 o 
  -4   9   4       44.04       49.92      2.61 o 
  -3   9   4        9.17        6.28      0.99 o 
  -2   9   4      256.66      259.49      5.62 o 
  -1   9   4        1.17        3.15      0.84 o 
   0   9   4      273.72      299.11     15.05 o 
   1   9   4       11.29       14.27      1.13 o 
   2   9   4        2.21        2.68      1.22 o 
   3   9   4       41.14       47.98      2.96 o 
  -6  10   4      159.42      169.77     12.52 o 
  -5  10   4     1484.89     1487.25     26.10 o 
  -4  10   4      852.50      868.04      9.43 o 
  -3  10   4      341.90      332.10      8.21 o 
  -2  10   4      289.33      313.63      6.83 o 
  -1  10   4      373.26      349.76     19.20 o 
   0  10   4      550.40      529.75     35.20 o 
   1  10   4      328.27      345.43     36.27 o 
   2  10   4     1499.78     1620.46    104.16 o 
   3  10   4      762.76      828.13     37.61 o 
  -5  11   4      287.59      261.97      5.53 o 
  -4  11   4      106.45      111.23      2.75 o 
  -3  11   4      133.72      132.45      2.80 o 
  -2  11   4        7.06        7.31      1.04 o 
  -1  11   4       18.76       22.82      1.42 o 
   0  11   4       10.58        9.93      1.60 o 
   1  11   4      190.22      181.57     24.28 o 
   2  11   4       22.47       20.54      4.02 o 
  -5  12   4      275.10      269.45      5.83 o 
  -4  12   4      423.35      441.42      6.00 o 
  -3  12   4     1277.74     1230.86     12.26 o 
  -2  12   4      126.64      130.85      5.41 o 
  -1  12   4      402.74      398.17     21.78 o 
   0  12   4     1763.74     1742.55    143.63 o 
   1  12   4      122.68      160.24     17.22 o 
   2  12   4      589.91      607.01     82.93 o 
  -4  13   4        0.03        0.13      1.27 o 
  -3  13   4       34.28       36.26      2.47 o 
  -2  13   4        0.23       -0.20      1.45 o 
  -1  13   4      119.65      119.83      6.37 o 
   0  13   4      139.87      153.00     22.23 o 
   1  13   4       13.32       12.49      2.03 o 
  -4  14   4      203.82      193.96      5.10 o 
  -3  14   4      853.10      857.59     19.88 o 
  -2  14   4     1252.13     1232.74     40.06 o 
  -1  14   4      695.40      717.83     43.55 o 
   0  14   4      771.90      742.19     54.02 o 
   1  14   4      281.01      297.74     32.78 o 
  -3  15   4       58.29       54.83      3.11 o 
  -2  15   4        0.41        1.55      1.77 o 
  -1  15   4        1.28        0.53      1.61 o 
   0  15   4       33.17       38.93      2.84 o 
  -7   1   5       76.01       72.52      2.18 o 
  -6   1   5     1349.31     1331.51     11.37 o 
  -5   1   5     1423.45     1423.89     11.56 o 
  -4   1   5      128.84      121.32      3.39 o 
  -3   1   5     6355.74     6271.60     58.71 o 
  -2   1   5     1248.26     1217.35     10.90 o 
  -1   1   5     1101.49     1029.94     20.56 o 
   0   1   5      110.87       94.31      2.68 o 
   1   1   5     1648.42     1631.63     19.31 o 
   2   1   5      919.52      989.37     13.36 o 
   3   1   5     1800.84     1732.13     21.46 o 
  -7   2   5       33.34       39.86      1.84 o 
  -6   2   5       54.82       54.86      1.76 o 
  -5   2   5      189.26      180.90      2.60 o 
  -4   2   5     1975.80     2099.67     26.92 o 
  -3   2   5      291.84      311.71      4.62 o 
  -2   2   5        1.85       -0.49      0.32 o 
  -1   2   5        0.73        3.07      0.85 o 
   0   2   5        7.37       12.62      1.75 o 
   1   2   5       84.85       92.09      2.95 o 
   2   2   5       43.17       35.21      2.31 o 
   3   2   5      223.06      210.10     11.53 o 
  -7   3   5      667.04      674.00     10.77 o 
  -6   3   5     1451.10     1439.89     12.19 o 
  -5   3   5      429.81      405.81      4.71 o 
  -4   3   5      463.98      464.62     10.50 o 
  -3   3   5     3307.37     3350.43     63.63 o 
  -2   3   5     2057.84     2068.22     25.62 o 
  -1   3   5     1928.54     1820.28     20.62 o 
   1   3   5      339.38      322.53     13.28 o 
   2   3   5      457.91      462.12      7.83 o 
   3   3   5      388.08      405.39      7.62 o 
  -7   4   5       13.96       19.08      2.28 o 
  -6   4   5       92.64       95.53      3.21 o 
  -5   4   5       10.10        9.24      0.84 o 
  -4   4   5       37.41       44.81      1.41 o 
  -3   4   5       95.76      109.73      2.58 o 
  -2   4   5        0.81        3.65      0.52 o 
  -1   4   5       60.14       66.28      3.16 o 
   0   4   5       33.35       33.26      1.52 o 
   1   4   5       12.65       11.62      1.17 o 
   2   4   5      462.70      454.24     12.06 o 
   3   4   5       27.44       32.91      3.79 o 
  -7   5   5      514.55      479.79     10.17 o 
  -6   5   5      174.77      182.64      4.45 o 
  -5   5   5       33.84       39.02      2.35 o 
  -4   5   5     1543.53     1526.82     26.85 o 
  -3   5   5      197.49      184.53      6.01 o 
  -2   5   5     1315.58     1313.45     27.16 o 
  -1   5   5     8185.43     8217.52    154.42 o 
   0   5   5     5704.08     5810.56    131.43 o 
   1   5   5       11.11       12.72      2.64 o 
   2   5   5     2539.22     2532.86     56.42 o 
   3   5   5      563.87      543.72     13.35 o 
  -7   6   5       11.32       13.90      2.19 o 
  -6   6   5       35.33       39.87      2.48 o 
  -5   6   5      343.37      323.01      5.70 o 
  -4   6   5       21.52       21.62      1.34 o 
  -3   6   5       21.72       24.45      1.10 o 
  -2   6   5       63.38       66.10      1.38 o 
  -1   6   5      135.33      145.06      5.98 o 
   0   6   5       28.04       34.04      1.34 o 
   1   6   5        0.09        1.04      0.82 o 
   2   6   5       14.49       15.39      1.37 o 
   3   6   5        6.21        3.37      1.43 o 
  -7   7   5      564.36      537.48     25.95 o 
  -6   7   5     1440.59     1415.94     17.58 o 
  -5   7   5      242.23      220.71      4.64 o 
  -4   7   5      635.96      654.02      7.07 o 
  -3   7   5     1313.29     1249.84     30.88 o 
  -2   7   5     1798.90     1796.21     48.25 o 
  -1   7   5      589.75      534.94     16.10 o 
   0   7   5     1975.76     1998.71     57.73 o 
   1   7   5      117.03      105.69      2.37 o 
   2   7   5     1145.39     1179.32     40.48 o 
   3   7   5      155.63      153.94      3.32 o 
  -6   8   5       35.63       38.59      3.49 o 
  -5   8   5       65.50       56.31      2.55 o 
  -4   8   5        0.09        0.11      0.84 o 
  -3   8   5      163.93      159.29      3.07 o 
  -2   8   5      894.31      920.01     30.83 o 
  -1   8   5      414.61      414.27     14.06 o 
   0   8   5      206.14      204.78      5.18 o 
   1   8   5      199.17      192.80      9.29 o 
   2   8   5       21.48       20.56      1.53 o 
   3   8   5        5.86        3.95      1.66 o 
  -6   9   5      820.34      817.10     21.47 o 
  -5   9   5      837.50      831.83     11.47 o 
  -4   9   5      545.43      555.12      9.40 o 
  -3   9   5     1347.97     1354.68     36.53 o 
  -2   9   5      413.32      435.91     17.80 o 
  -1   9   5       94.90       93.87      3.13 o 
   0   9   5      482.76      499.51     20.32 o 
   1   9   5      191.71      195.99     10.80 o 
   2   9   5      532.52      584.70     31.54 o 
  -6  10   5       17.71       16.18      2.25 o 
  -5  10   5       16.77       22.27      4.10 o 
  -4  10   5       86.81       79.93      2.35 o 
  -3  10   5       52.47       59.60      2.32 o 
  -2  10   5      145.05      142.94      3.43 o 
  -1  10   5       77.72       83.31      2.65 o 
   0  10   5      186.10      165.33      6.13 o 
   1  10   5       23.70       21.26      2.28 o 
   2  10   5       43.41       43.59      2.53 o 
  -5  11   5      209.81      215.93      5.18 o 
  -4  11   5      659.67      678.59      8.94 o 
  -3  11   5     2222.66     2107.12     80.05 o 
  -2  11   5       95.86      100.12      5.61 o 
  -1  11   5     1345.58     1284.30     65.69 o 
   0  11   5      405.70      457.91     54.25 o 
   1  11   5      272.54      268.64     33.46 o 
   2  11   5      469.29      481.67     51.14 o 
  -5  12   5       13.59       15.14      2.04 o 
  -4  12   5      254.97      254.25      4.37 o 
  -3  12   5      513.44      495.78     10.02 o 
  -2  12   5        1.97        1.67      1.06 o 
  -1  12   5        3.19        6.45      1.55 o 
   0  12   5      112.89      112.57      8.12 o 
   1  12   5       43.96       45.60      3.03 o 
  -4  13   5       14.19       14.63      1.61 o 
  -3  13   5     1227.31     1178.92     25.42 o 
  -2  13   5      499.12      506.02     16.92 o 
  -1  13   5      939.59      966.87     56.98 o 
   0  13   5      394.10      428.49     54.63 o 
   1  13   5      885.26      884.42    117.00 o 
  -4  14   5        0.05       -0.27      1.75 o 
  -3  14   5       15.60       16.55      2.12 o 
  -2  14   5       21.71       20.74      2.14 o 
  -1  14   5      114.34      104.20     12.29 o 
   0  14   5        1.14        1.54      1.81 o 
  -2  15   5      451.28      448.28     19.35 o 
  -1  15   5      458.99      442.65     25.42 o 
  -7   0   6       91.83       99.36      6.07 o 
  -6   0   6       62.49       85.13      3.64 o 
  -5   0   6      718.32      681.41      9.16 o 
  -4   0   6     9195.84     9347.11     94.12 o 
  -3   0   6      283.14      234.07      5.16 o 
  -2   0   6     1013.93      998.33     17.30 o 
  -1   0   6     1129.47     1083.72     21.70 o 
   0   0   6       47.53       54.32      3.34 o 
   1   0   6      242.75      233.38      7.28 o 
   2   0   6      852.61      835.81     17.45 o 
   3   0   6      152.08      192.56      7.74 o 
  -7   1   6       47.51       48.99      1.93 o 
  -6   1   6       77.66       73.90      2.32 o 
  -5   1   6      523.90      542.01      5.44 o 
  -4   1   6       27.09       37.50      1.21 o 
  -3   1   6      682.64      706.44      6.09 o 
  -2   1   6       10.43       13.34      0.80 o 
  -1   1   6      412.08      453.71      9.94 o 
   0   1   6      165.20      184.57      4.18 o 
   1   1   6        0.49       -0.43      1.02 o 
   2   1   6      247.58      229.18      6.07 o 
   3   1   6      186.01      188.91      5.31 o 
  -7   2   6      263.21      261.08      3.90 o 
  -6   2   6     1240.04     1263.95     10.88 o 
  -5   2   6      639.69      609.91      7.86 o 
  -4   2   6     4156.40     4250.89     35.64 o 
  -3   2   6     1724.25     1618.97     20.55 o 
  -2   2   6     1472.26     1437.53     12.86 o 
  -1   2   6     2042.82     2012.85     69.27 o 
   0   2   6      983.24     1017.38     13.20 o 
   1   2   6     1050.18     1042.31     13.90 o 
   2   2   6     1581.44     1544.14     22.31 o 
   3   2   6      347.95      346.34      7.35 o 
  -7   3   6       53.48       61.83      2.61 o 
  -6   3   6       72.27       73.54      2.87 o 
  -5   3   6      379.69      378.78      7.51 o 
  -4   3   6        3.06       10.00      0.64 o 
  -3   3   6       39.95       50.38      1.13 o 
  -2   3   6       24.60       27.01      1.22 o 
  -1   3   6       18.11       25.09      1.37 o 
   0   3   6       18.51       34.29      2.88 o 
   1   3   6       52.16       54.17      2.63 o 
   2   3   6       36.48       36.53      2.63 o 
   3   3   6        1.25        1.76      1.71 o 
  -7   4   6      645.13      614.63      9.74 o 
  -6   4   6      365.86      370.28      5.45 o 
  -5   4   6       50.97       50.42      2.75 o 
  -4   4   6      583.92      606.27      9.60 o 
  -3   4   6      762.62      754.85     12.57 o 
  -2   4   6       55.96       72.46      1.59 o 
  -1   4   6     1911.82     1908.18     19.49 o 
   0   4   6     2576.26     2633.66     49.53 o 
   1   4   6      840.29      842.14     39.83 o 
   2   4   6      503.71      511.60     21.02 o 
   3   4   6      132.50      127.34      4.45 o 
  -7   5   6       45.51       39.88      2.70 o 
  -6   5   6       71.54       68.59      2.81 o 
  -5   5   6       12.09       11.44      1.45 o 
  -4   5   6       92.92       93.03      2.30 o 
  -3   5   6       75.48       78.11      1.80 o 
  -2   5   6      277.44      295.47      7.47 o 
  -1   5   6       12.71       17.33      1.06 o 
   0   5   6      130.85      136.40      3.96 o 
   1   5   6       10.87       16.02      1.56 o 
   2   5   6       12.52       11.77      1.88 o 
   3   5   6        7.03        3.26      1.93 o 
  -7   6   6      610.01      601.60      9.76 o 
  -6   6   6      384.15      360.44      6.57 o 
  -5   6   6     1520.65     1473.80     23.75 o 
  -4   6   6      908.93      898.88     15.97 o 
  -3   6   6     1883.40     1903.08     51.34 o 
  -2   6   6     1076.30     1045.48     34.47 o 
  -1   6   6     3337.08     3320.82     54.01 o 
   0   6   6     1719.80     1783.68     41.75 o 
   1   6   6     2766.19     2712.78     40.32 o 
   2   6   6      562.21      561.30     30.08 o 
  -7   7   6       33.86       32.45      2.63 o 
  -6   7   6      102.68       96.78      3.41 o 
  -5   7   6       42.57       49.26      3.34 o 
  -4   7   6       57.77       54.04      1.72 o 
  -3   7   6       13.61       18.15      3.13 o 
  -2   7   6       15.06       18.13      1.20 o 
  -1   7   6       33.65       35.40      1.47 o 
   0   7   6      128.29      117.80      4.05 o 
   1   7   6        3.76        4.13      1.07 o 
   2   7   6      137.24      137.03      3.14 o 
  -6   8   6      651.17      679.41     10.32 o 
  -5   8   6     1156.88     1135.21     14.47 o 
  -4   8   6      258.03      272.05      4.01 o 
  -3   8   6      808.99      806.16     24.95 o 
  -2   8   6      366.04      380.09     17.88 o 
  -1   8   6      170.33      167.98     10.08 o 
   0   8   6       11.52       13.32      1.19 o 
   1   8   6      895.99      948.61     38.75 o 
   2   8   6      561.56      597.15     25.25 o 
  -6   9   6       15.64       14.28      2.66 o 
  -5   9   6        1.04        2.14      1.34 o 
  -4   9   6      203.10      202.80      3.50 o 
  -3   9   6      575.76      582.72     27.37 o 
  -2   9   6       79.43       81.63      3.58 o 
  -1   9   6      600.02      554.34     26.97 o 
   0   9   6        3.42        3.86      1.13 o 
   1   9   6      191.48      190.78      8.54 o 
   2   9   6       26.26       32.01      2.27 o 
  -6  10   6      185.51      194.29      5.16 o 
  -5  10   6      298.09      292.42      6.53 o 
  -4  10   6     2708.01     2773.27     41.53 o 
  -3  10   6      729.15      714.66     22.52 o 
  -2  10   6      306.71      330.54     15.25 o 
  -1  10   6      889.30      855.01     47.20 o 
   0  10   6      214.89      221.98     16.30 o 
   1  10   6      146.74      159.81     17.68 o 
  -5  11   6        0.13       -1.21      1.50 o 
  -4  11   6       68.45       61.72      2.30 o 
  -3  11   6        8.96        8.23      1.22 o 
  -2  11   6       30.18       33.66      1.83 o 
  -1  11   6       31.50       35.67      1.95 o 
   0  11   6        2.18        4.81      1.75 o 
   1  11   6       27.87       29.19      2.61 o 
  -5  12   6       19.47       19.78      2.18 o 
  -4  12   6     1491.07     1475.40     27.72 o 
  -3  12   6      243.01      247.71      6.42 o 
  -2  12   6      976.77     1028.53     87.41 o 
  -1  12   6     1314.41     1301.70    117.00 o 
   0  12   6      345.52      386.88     38.09 o 
  -4  13   6       14.58       15.76      1.66 o 
  -3  13   6        0.04        2.43      1.50 o 
  -2  13   6        3.22        3.41      1.61 o 
  -1  13   6       49.60       51.97      4.86 o 
   0  13   6       14.08       10.80      2.20 o 
  -3  14   6      112.43      110.19      7.81 o 
  -2  14   6       85.14       84.09      6.68 o 
  -1  14   6      398.73      385.61     48.71 o 
  -7   1   7      673.79      649.11      6.93 o 
  -6   1   7      549.30      568.24      6.00 o 
  -5   1   7     1293.93     1288.62     10.79 o 
  -4   1   7      954.93      963.63      8.22 o 
  -3   1   7     1841.81     1783.15     36.07 o 
  -2   1   7     5363.00     5463.21     57.39 o 
  -1   1   7      276.74      226.84      4.77 o 
   0   1   7      253.73      247.21      5.46 o 
   1   1   7      314.88      296.69      6.33 o 
   2   1   7       98.32       94.63      3.86 o 
  -7   2   7       21.67       20.29      1.44 o 
  -6   2   7       24.86       26.64      1.40 o 
  -5   2   7       11.77       10.36      0.93 o 
  -4   2   7      496.18      507.18      4.38 o 
  -3   2   7       96.11       87.77      1.59 o 
  -2   2   7       80.62       95.20      3.57 o 
  -1   2   7      103.26      102.01      2.63 o 
   0   2   7      241.39      232.71      5.15 o 
   1   2   7       12.28       17.29      1.98 o 
   2   2   7       32.27       28.97      2.63 o 
  -7   3   7      717.71      688.70      8.66 o 
  -6   3   7      262.50      292.45      3.99 o 
  -5   3   7      204.21      197.26      2.91 o 
  -4   3   7      416.46      429.78      7.20 o 
  -3   3   7       43.68       30.67      1.36 o 
  -2   3   7     1272.58     1265.36     15.86 o 
  -1   3   7     2616.18     2617.39     54.48 o 
   0   3   7      742.17      774.53     11.21 o 
   1   3   7      865.30      837.14     23.29 o 
   2   3   7     1152.35     1093.74     15.50 o 
  -7   4   7       43.48       43.38      3.79 o 
  -6   4   7      429.61      418.09      5.95 o 
  -5   4   7       38.41       40.92      1.48 o 
  -4   4   7      263.43      262.15      5.68 o 
  -3   4   7       25.50       31.81      1.17 o 
  -2   4   7        2.45        2.97      0.81 o 
  -1   4   7      203.41      223.17      4.00 o 
   0   4   7      183.77      180.42     12.06 o 
   1   4   7       10.68       12.08      1.88 o 
   2   4   7        7.36        7.50      1.88 o 
  -7   5   7     1310.22     1291.96     24.58 o 
  -6   5   7      661.25      651.16      9.81 o 
  -5   5   7      671.46      638.20      7.41 o 
  -4   5   7      890.37      931.90     26.82 o 
  -3   5   7      326.90      298.06      7.13 o 
  -2   5   7      563.46      588.12     10.84 o 
  -1   5   7     1682.29     1631.98     31.75 o 
   0   5   7      683.66      665.94     12.50 o 
   1   5   7     1351.59     1337.95     31.71 o 
   2   5   7       99.70       89.49      7.97 o 
  -7   6   7       16.56       15.42      2.11 o 
  -6   6   7      280.13      263.33      5.61 o 
  -5   6   7        6.87        9.64      2.05 o 
  -4   6   7      331.59      320.49     10.98 o 
  -3   6   7      130.16      128.87      4.62 o 
  -2   6   7      160.69      180.86      5.13 o 
  -1   6   7      175.71      173.03      4.05 o 
   0   6   7        1.79        2.72      0.98 o 
   1   6   7      191.71      203.06      4.43 o 
   2   6   7        0.96        2.89      1.71 o 
  -7   7   7      264.47      263.62      6.18 o 
  -6   7   7      214.14      212.12      5.54 o 
  -5   7   7     1245.51     1243.17     34.98 o 
  -4   7   7      831.27      836.27     19.99 o 
  -3   7   7       33.20       32.92      2.04 o 
  -2   7   7     1646.27     1664.58     72.77 o 
  -1   7   7     1897.82     1893.43     50.84 o 
   1   7   7      947.79      955.95     23.39 o 
   2   7   7      463.62      468.91     13.41 o 
  -6   8   7        0.24        0.21      1.49 o 
  -5   8   7       57.05       57.48      3.03 o 
  -4   8   7      172.91      173.83      3.19 o 
  -3   8   7       51.71       52.28      2.88 o 
  -2   8   7       49.69       51.69      2.74 o 
  -1   8   7      102.60      101.71      3.05 o 
   0   8   7        6.37        7.35      1.17 o 
   1   8   7      118.90      118.42      5.74 o 
  -6   9   7      217.52      226.75      5.51 o 
  -5   9   7      226.61      218.76      5.09 o 
  -4   9   7     1328.59     1394.80     20.93 o 
  -3   9   7      646.91      629.14     33.91 o 
  -2   9   7      728.29      738.17     53.92 o 
  -1   9   7      661.05      671.16     39.48 o 
   0   9   7      118.43      133.31      7.96 o 
   1   9   7      117.57      121.57      6.46 o 
  -6  10   7       48.97       58.07      3.41 o 
  -5  10   7        1.19        3.72      1.61 o 
  -4  10   7      235.18      215.72      5.38 o 
  -3  10   7      112.36      106.59      8.64 o 
  -2  10   7      456.33      438.97     31.68 o 
  -1  10   7      166.52      176.59      9.65 o 
   0  10   7      111.62      106.20      7.51 o 
   1  10   7       12.55        5.75      2.09 o 
  -5  11   7      163.98      151.98      8.73 o 
  -4  11   7      516.28      523.31      9.46 o 
  -3  11   7      929.13      890.89     41.06 o 
  -2  11   7     1184.32     1206.70     77.51 o 
  -1  11   7      178.57      209.80     20.44 o 
   0  11   7      702.84      712.95     77.69 o 
  -5  12   7       84.46       81.42      3.59 o 
  -4  12   7        0.09        1.01      1.25 o 
  -3  12   7       66.37       67.93      5.32 o 
  -2  12   7       23.12       24.08      2.41 o 
  -1  12   7      257.09      239.61     24.73 o 
   0  12   7        3.64        2.12      1.82 o 
  -4  13   7      147.49      159.51      7.70 o 
  -3  13   7       81.71       78.34      2.65 o 
  -2  13   7      831.07      809.76     76.02 o 
  -1  13   7      344.41      370.79     40.29 o 
  -7   0   8      425.41      423.24     10.02 o 
  -6   0   8      145.50      150.39      3.95 o 
  -5   0   8     2736.10     2741.20     29.54 o 
  -4   0   8     1108.72     1109.91     13.81 o 
  -3   0   8     3358.02     3342.61     34.67 o 
  -2   0   8     2275.53     2206.83     35.96 o 
  -1   0   8      912.41      871.02     17.45 o 
   0   0   8      141.72      151.75      6.37 o 
   2   0   8       94.42       94.23      5.77 o 
  -7   1   8      132.08      130.26      2.78 o 
  -6   1   8       18.92       20.76      1.32 o 
  -5   1   8      332.54      337.20      6.72 o 
  -4   1   8        7.07        8.05      0.80 o 
  -3   1   8       42.81       57.42      2.70 o 
  -2   1   8       61.21       57.61      5.08 o 
  -1   1   8       16.80       21.86      1.98 o 
   0   1   8        6.71        9.03      1.72 o 
   1   1   8        0.02        2.33      1.66 o 
   2   1   8      224.93      196.50      5.74 o 
  -7   2   8      109.07      110.95      2.72 o 
  -6   2   8       41.05       35.94      1.63 o 
  -5   2   8     1371.88     1358.71     14.54 o 
  -4   2   8      643.53      634.17      9.82 o 
  -3   2   8      463.90      457.92      7.34 o 
  -2   2   8      716.21      703.35     17.53 o 
  -1   2   8      891.18      866.13     17.22 o 
   0   2   8      379.04      401.78     17.68 o 
   1   2   8      595.32      574.03      9.98 o 
  -7   3   8       45.24       41.26      2.83 o 
  -6   3   8       65.59       56.58      1.87 o 
  -5   3   8      206.95      192.19      4.16 o 
  -4   3   8      497.74      507.37      5.85 o 
  -3   3   8      118.22      112.53      4.32 o 
  -2   3   8       39.18       37.34      2.20 o 
  -1   3   8      175.28      176.86      5.24 o 
   0   3   8      141.81      128.88     12.14 o 
   1   3   8      107.48       97.00      3.92 o 
  -7   4   8      370.10      393.16      6.18 o 
  -6   4   8      968.17      980.07     10.68 o 
  -5   4   8      625.00      630.80     14.32 o 
  -4   4   8     1065.95     1103.93     16.67 o 
  -3   4   8     1240.87     1209.37     32.41 o 
  -2   4   8      649.59      657.72     14.87 o 
  -1   4   8      165.76      164.95      4.34 o 
   0   4   8     2661.79     2521.70     41.88 o 
   1   4   8     1469.01     1455.15     59.79 o 
  -7   5   8       81.63       82.92      9.03 o 
  -6   5   8      187.47      181.70      3.77 o 
  -5   5   8       14.30       14.03      1.72 o 
  -4   5   8        0.08        2.08      0.83 o 
  -3   5   8       20.30       26.24      1.14 o 
  -2   5   8       94.07      105.65      3.00 o 
  -1   5   8      183.63      184.51      7.87 o 
   0   5   8      137.18      133.74      4.93 o 
   1   5   8        6.86       11.88      2.14 o 
  -7   6   8       86.46       93.80      3.79 o 
  -6   6   8     1106.27     1125.90     16.69 o 
  -5   6   8      503.40      512.36     19.27 o 
  -4   6   8      428.21      461.50     25.53 o 
  -3   6   8      341.14      332.86     13.43 o 
  -2   6   8      296.83      314.95      6.57 o 
  -1   6   8      133.58      147.49      3.90 o 
   0   6   8     1189.99     1185.18     44.43 o 
   1   6   8      476.87      485.02     17.53 o 
  -7   7   8      140.15      135.02      4.55 o 
  -6   7   8       48.51       51.40      2.89 o 
  -5   7   8       30.08       36.57      3.19 o 
  -4   7   8       67.57       67.48      2.69 o 
  -3   7   8      220.80      228.41     13.64 o 
  -2   7   8      221.87      221.67     11.51 o 
  -1   7   8       73.35       75.29      2.27 o 
   0   7   8       18.04       15.35      1.46 o 
   1   7   8        0.06        2.14      1.55 o 
  -6   8   8       55.60       59.35      3.95 o 
  -5   8   8     1578.27     1563.65     45.30 o 
  -4   8   8     1150.75     1136.45     76.78 o 
  -3   8   8      449.64      445.12     25.98 o 
  -2   8   8     2518.31     2529.06    117.80 o 
  -1   8   8      386.97      366.14     18.74 o 
   0   8   8      413.75      436.82      8.56 o 
  -6   9   8      102.04      105.53      3.97 o 
  -5   9   8      121.66      110.58      5.16 o 
  -4   9   8        1.66        2.85      1.34 o 
  -3   9   8        0.26        0.87      0.99 o 
  -2   9   8      114.16      113.74      6.06 o 
  -1   9   8      458.83      448.38     21.92 o 
   0   9   8       13.76        8.71      1.66 o 
  -6  10   8       89.29       90.63      4.55 o 
  -5  10   8      473.78      481.40      8.53 o 
  -4  10   8      140.79      155.07      6.83 o 
  -3  10   8     1137.77     1205.68    124.81 o 
  -2  10   8      987.73     1062.73     82.20 o 
  -1  10   8      158.75      164.77     12.37 o 
   0  10   8      198.16      205.76     10.73 o 
  -5  11   8      270.51      256.14     16.77 o 
  -4  11   8       28.02       34.59      2.35 o 
  -3  11   8       15.47       16.06      2.07 o 
  -2  11   8       75.59       69.86      6.81 o 
  -1  11   8       72.27       60.61      2.35 o 
  -4  12   8       74.77       86.90      3.31 o 
  -3  12   8      432.66      446.09     28.07 o 
  -2  12   8       89.71       92.14      6.48 o 
  -7   1   9      157.55      164.89      3.22 o 
  -6   1   9     1085.60     1064.39     10.21 o 
  -5   1   9      126.31      125.26      2.41 o 
  -4   1   9      218.36      215.08      3.66 o 
  -3   1   9     1122.18     1102.76     11.27 o 
  -2   1   9     1312.28     1325.96     21.40 o 
  -1   1   9     1086.65     1076.20     20.26 o 
   0   1   9      627.06      622.76     10.57 o 
   1   1   9       90.99       87.33      3.97 o 
  -7   2   9        1.19        3.40      1.30 o 
  -6   2   9     1271.88     1254.75     11.11 o 
  -5   2   9        0.03        0.72      0.98 o 
  -4   2   9        9.29        9.62      1.45 o 
  -3   2   9       63.26       72.67      2.95 o 
  -2   2   9       76.48       78.77      3.22 o 
  -1   2   9      343.86      337.84      6.92 o 
   0   2   9       33.39       33.64      2.96 o 
   1   2   9        7.85       14.15      2.25 o 
  -7   3   9      221.16      232.91      4.64 o 
  -6   3   9     1349.98     1406.15     15.72 o 
  -5   3   9      871.44      886.91     23.15 o 
  -4   3   9      278.24      282.49      5.43 o 
  -3   3   9     1469.92     1524.24     35.20 o 
  -2   3   9      668.74      661.62     23.60 o 
  -1   3   9      393.26      376.44     11.61 o 
   0   3   9     1202.81     1198.21     19.12 o 
   1   3   9      167.83      153.85     10.55 o 
  -7   4   9       74.97       65.17      3.09 o 
  -6   4   9        4.70        8.95      3.26 o 
  -5   4   9       36.01       37.28      2.29 o 
  -4   4   9        0.55        1.89      0.77 o 
  -3   4   9      292.65      295.80      8.36 o 
  -2   4   9       23.03       26.80      2.25 o 
  -1   4   9       18.79       20.06      2.43 o 
   0   4   9       10.60       11.19      2.09 o 
  -7   5   9      300.16      315.68     14.64 o 
  -6   5   9      873.59      902.87     27.54 o 
  -5   5   9      712.65      704.06     42.56 o 
  -4   5   9       27.60       35.92      1.69 o 
  -3   5   9      418.22      417.19     16.01 o 
  -2   5   9      259.04      272.07     25.64 o 
  -1   5   9      253.08      259.51      6.68 o 
   0   5   9      454.60      474.50     26.48 o 
  -7   6   9       25.14       24.87      2.51 o 
  -6   6   9       10.05       19.78      2.35 o 
  -5   6   9       99.61       90.99      7.59 o 
  -4   6   9      109.10      116.95      4.75 o 
  -3   6   9       88.64       90.38      3.88 o 
  -2   6   9       25.29       27.07      1.57 o 
  -1   6   9       48.84       49.37      2.42 o 
   0   6   9      113.75      109.92      5.39 o 
  -7   7   9      441.96      451.95      8.63 o 
  -6   7   9      150.47      150.62      4.51 o 
  -5   7   9     1039.82     1024.27     55.99 o 
  -4   7   9      615.14      629.34     70.26 o 
  -3   7   9      437.62      415.75     21.53 o 
  -2   7   9      270.02      271.16     13.95 o 
  -1   7   9      766.19      768.51     15.95 o 
   0   7   9      269.43      294.86      5.58 o 
  -6   8   9      202.38      192.34      5.30 o 
  -5   8   9       66.11       71.45      3.22 o 
  -4   8   9       56.21       53.46      5.84 o 
  -3   8   9       33.66       38.51      3.00 o 
  -2   8   9        7.29       10.80      2.26 o 
  -1   8   9        0.31        3.84      1.39 o 
   0   8   9       80.24       74.32      3.11 o 
  -6   9   9      228.83      258.80     10.24 o 
  -5   9   9      394.55      368.51     10.85 o 
  -4   9   9      277.54      279.67     27.31 o 
  -3   9   9     1265.47     1315.23     85.93 o 
  -2   9   9     1063.51     1085.18     58.71 o 
  -1   9   9      881.21      883.06     40.21 o 
  -5  10   9      334.00      314.84     11.99 o 
  -4  10   9        4.40        3.03      1.50 o 
  -3  10   9       15.04       13.55      1.62 o 
  -2  10   9      130.33      119.35      6.71 o 
  -1  10   9        8.61       10.59      1.75 o 
  -5  11   9        3.70        7.35      2.03 o 
  -4  11   9      111.64      136.55      8.57 o 
  -3  11   9      572.51      563.99     32.86 o 
  -2  11   9       77.16       93.19      4.90 o 
  -7   0  10       30.97       34.46      2.57 o 
  -6   0  10       16.70       16.23      2.96 o 
  -5   0  10      169.20      153.41      6.07 o 
  -4   0  10      513.50      488.47     11.99 o 
  -3   0  10        4.77        4.86      2.28 o 
  -2   0  10     1151.46     1182.09     22.91 o 
  -1   0  10     1116.43     1080.88     22.00 o 
   0   0  10      139.53      149.62      7.13 o 
  -7   1  10        1.44        1.04      1.08 o 
  -6   1  10       28.38       29.48      1.57 o 
  -5   1  10        5.77        4.84      1.10 o 
  -4   1  10        0.82        2.39      1.34 o 
  -3   1  10      120.66      123.13      4.13 o 
  -2   1  10       17.42       20.39      3.57 o 
  -1   1  10       71.41       66.27      4.63 o 
   0   1  10       25.35       25.63      2.68 o 
  -7   2  10      553.46      556.85      7.56 o 
  -6   2  10      686.94      698.76      8.55 o 
  -5   2  10      295.34      286.74      7.68 o 
  -4   2  10     1741.64     1762.51     21.75 o 
  -3   2  10     1377.72     1337.52     17.60 o 
  -2   2  10      340.24      341.23     10.85 o 
  -1   2  10      557.87      536.21      9.71 o 
   0   2  10      736.94      715.87     12.12 o 
  -7   3  10        9.22       11.30      1.98 o 
  -6   3  10       20.77       21.63      2.20 o 
  -5   3  10      295.30      308.15      5.45 o 
  -4   3  10       96.14       91.62      2.38 o 
  -3   3  10      415.02      407.21      7.61 o 
  -2   3  10       98.23       90.53      3.01 o 
  -1   3  10      107.33      103.25      9.41 o 
   0   3  10       29.39       33.64      2.95 o 
  -7   4  10      164.31      181.17      7.13 o 
  -6   4  10      683.88      717.05     47.50 o 
  -5   4  10      202.66      201.21     13.13 o 
  -4   4  10      581.59      629.09     15.04 o 
  -3   4  10      857.74      866.70     22.91 o 
  -2   4  10       17.29       15.48      2.09 o 
  -1   4  10       85.29       79.51      3.64 o 
   0   4  10      182.27      186.90      5.63 o 
  -7   5  10       36.74       32.88      2.78 o 
  -6   5  10       17.29       14.46      2.15 o 
  -5   5  10       28.97       29.87      2.29 o 
  -4   5  10        0.08        1.61      1.07 o 
  -3   5  10        1.17        3.02      1.13 o 
  -2   5  10      121.41      126.45      4.34 o 
  -1   5  10        0.28        4.10      1.72 o 
  -6   6  10      225.34      232.63     15.63 o 
  -5   6  10      386.80      406.36     20.79 o 
  -4   6  10      947.65      993.30     85.51 o 
  -3   6  10      838.98      814.80     65.33 o 
  -2   6  10      111.52      120.89      5.71 o 
  -1   6  10      607.47      608.33     20.21 o 
  -6   7  10        4.57        3.70      1.81 o 
  -5   7  10      399.79      364.36     24.66 o 
  -4   7  10       75.91       72.33      7.51 o 
  -3   7  10       35.44       40.09      3.98 o 
  -2   7  10       70.02       68.04      5.24 o 
  -1   7  10        0.49        0.63      3.26 o 
  -6   8  10      318.72      300.39     14.34 o 
  -5   8  10       71.60       70.11      3.32 o 
  -4   8  10      599.29      630.34     64.95 o 
  -3   8  10     1025.32     1042.90     70.74 o 
  -2   8  10      118.99      143.87      6.62 o 
  -5   9  10        0.02       -0.03      1.64 o 
  -4   9  10       40.69       43.02      4.17 o 
  -3   9  10      180.00      181.99     17.43 o 
  -2   9  10        0.14       -0.04      1.71 o 
  -4  10  10      213.75      223.15     26.48 o 
  -3  10  10      362.65      373.59     26.29 o 
  -7   1  11      682.81      689.14      8.87 o 
  -6   1  11      171.29      181.47      4.99 o 
  -5   1  11      364.49      370.81      7.46 o 
  -4   1  11      329.93      316.70      6.86 o 
  -3   1  11      201.92      189.87      5.24 o 
  -2   1  11      559.45      554.07      9.98 o 
  -1   1  11     1366.59     1329.42     35.05 o 
  -7   2  11        8.26        5.00      1.88 o 
  -6   2  11       63.73       54.26      2.38 o 
  -5   2  11      156.39      153.49      8.50 o 
  -4   2  11       39.10       40.62      3.57 o 
  -3   2  11        4.82        5.35      1.77 o 
  -2   2  11       52.12       48.88      3.11 o 
  -1   2  11        1.52        3.12      1.97 o 
  -7   3  11      741.79      753.13     18.51 o 
  -6   3  11      852.06      863.22     32.78 o 
  -5   3  11      201.95      209.68      5.12 o 
  -4   3  11      335.34      374.66      7.56 o 
  -3   3  11      269.34      259.32      7.81 o 
  -2   3  11      229.57      237.50      6.17 o 
  -1   3  11      193.61      189.02      5.68 o 
  -7   4  11      206.32      180.44     13.35 o 
  -6   4  11        6.41        8.48      2.96 o 
  -5   4  11       49.27       52.90      3.02 o 
  -4   4  11       66.69       74.34      2.66 o 
  -3   4  11      389.33      383.43     21.93 o 
  -2   4  11      391.02      373.25      9.03 o 
  -6   5  11      478.31      510.98     21.32 o 
  -5   5  11      821.10      817.27     46.89 o 
  -4   5  11      612.02      665.28     28.89 o 
  -3   5  11      119.27      124.46      3.89 o 
  -2   5  11      762.70      738.82     57.66 o 
  -6   6  11       29.29       21.46      2.31 o 
  -5   6  11       89.59       78.36      4.78 o 
  -4   6  11      102.66      106.61      5.54 o 
  -3   6  11       68.98       68.78      8.80 o 
  -2   6  11       32.73       33.37      3.11 o 
  -6   7  11       99.60      108.42      7.89 o 
  -5   7  11      119.68      121.67      8.35 o 
  -4   7  11      749.81      766.01     81.26 o 
  -3   7  11      111.17      115.02      5.92 o 
  -5   8  11       11.31        8.55      1.88 o 
  -4   8  11       16.09       17.93      2.18 o 
  -3   8  11      171.15      164.51     12.52 o 
  -6   0  12      145.51      163.88      7.13 o 
  -5   0  12      603.94      607.13     15.02 o 
  -4   0  12      916.27      911.23     19.88 o 
  -3   0  12      477.82      444.16     12.44 o 
  -6   1  12        7.85        9.96      2.15 o 
  -5   1  12      239.25      233.32      6.01 o 
  -4   1  12        8.55       14.13      2.29 o 
  -3   1  12       10.12        9.76      2.15 o 
  -6   2  12       22.27       31.80      2.68 o 
  -5   2  12      262.35      264.42     11.00 o 
  -4   2  12      102.33      104.78      4.29 o 
  -3   2  12       73.63       78.36      6.45 o 
  -6   3  12        1.13        0.76      2.28 o 
  -5   3  12       66.66       63.54      3.49 o 
  -4   3  12        2.29        3.37      3.41 o 
  -3   3  12        9.61       11.43      2.38 o 
  -6   4  12      104.60      118.01      4.21 o 
  -5   4  12      783.07      749.32     17.60 o 
  -4   4  12      689.19      729.82     13.97 o 
  -3   4  12      456.31      458.68      9.86 o 
  -5   5  12       17.29       11.84      3.49 o 
  -4   5  12        8.44        6.76      2.58 o 
  -4   6  12      559.49      589.24     48.48 o 
                                                 
